# Supplementary material for: Megaselia scalaris and Senotainia tricuspis Infesting Apis mellifera: Detection by Quantitative PCR, Genotyping, and Involvement in the Transmission of Microbial Pathogens
Source: Insects. 2024 Oct 9;15(10):786. doi: 10.3390/insects15100786 (PMC11508623; doi:10.3390/insects15100786)
Supplement: Supplementary file 1 [file insects-15-00786-s001.zip]

Archive with 1 entries (1 files):
- insects-3212792-supplementary.pdf
